# Supplementary material for: Xenobiotic-Free Medium Guarantees Expansion of Adipose Tissue-Derived Canine Mesenchymal Stem Cells Both in 3D Fibrin-Based Matrices and in 2D Plastic Surface Cultures
Source: Cells. 2020 Dec 2;9(12):2578. doi: 10.3390/cells9122578 (PMC7759956; doi:10.3390/cells9122578)
Supplement: Supplementary file 1 [file cells-09-02578-s001.zip]

Archive with 2 entries (2 files):
- ADMSCs cultured inside the 3D fibrin based matrix – 144hours.mp4
- ADMSCs 3D fibrin gel 0 hours.mp4
